# Supplementary material for: Changes in Internal Structure and Dynamics upon Binding Stabilise the Nematode Anticoagulant NAPc2
Source: Biomolecules. 2024 Mar 30;14(4):421. doi: 10.3390/biom14040421 (PMC11048057; doi:10.3390/biom14040421)
Supplement: Supplementary file 1 [file biomolecules-14-00421-s001.zip]

Archive with 1 entries (1 files):
- biomolecules-2940898-supplementary.pdf
